# Supplementary material for: The Performance of a Survival Nomogram and Albumin–Bilirubin Grade as Prognostic Tools in Advanced Hepatocellular Carcinoma Treated with FOLFOX4
Source: J Pers Med. 2024 Apr 11;14(4):403. doi: 10.3390/jpm14040403 (PMC11051573; doi:10.3390/jpm14040403)
Supplement: Supplementary file 1 [file jpm-14-00403-s001.zip]

Archive with 1 entries (1 files):
- jpm-2946229-supplementary.pdf
